# Supplementary material for: Endogenous Polyamines and Ethylene Biosynthesis in Relation to Germination of Osmoprimed Brassica napus Seeds under Salt Stress
Source: Int J Mol Sci. 2021 Dec 29;23(1):349. doi: 10.3390/ijms23010349 (PMC8745725; doi:10.3390/ijms23010349)
Supplement: Supplementary file 1 [file ijms-23-00349-s001.zip]

Archive with 1 entries (1 files):
- ijms-1517146-supplementary.pdf
